# Supplementary material for: Single-Cell Mapping Reveals MIF-Centered Immunoregulatory Networks in Colorectal Cancer
Source: Int J Mol Sci. 2026 Feb 3;27(3):1496. doi: 10.3390/ijms27031496 (PMC12897769; doi:10.3390/ijms27031496)
Supplement: Supplementary file 1 [file ijms-27-01496-s001.zip]

Archive with 1 entries (1 files):
- ijms-4087322-supplementary.pdf
